# Supplementary material for: Morphological variation of the relictual alveolar structures in the mandibles of baleen whales
Source: PeerJ. 2021 Jul 30;9:e11890. doi: 10.7717/peerj.11890 (PMC8327965; doi:10.7717/peerj.11890)
Supplement: Supplemental Information 1 [file peerj-09-11890-s001.xlsx]

## Sheet: Clean
Specimen Number	Family	Genus	Species	SL	CLL	#MF	#AL	LAG	%AG	LRAF	%LRAF	Age
USNM 257513	Balaenidae	Balaena	mysticetus	501	541	7	19	402	74.3068	76	14.0481	Adult
USNM 267612	Balaenidae	Eubalaena	australis	309	337	6	10	243	72.1068	69	20.4748	Adult
USNM 301637	Balaenidae	Eubalaena	glacialis	222	242	6	10	158	65.2893	33	13.6364	Adult
USNM 504886	Balaenidae	Eubalaena	glacialis	245	270	5	11	178	65.9259	41	15.1852	Adult
USNM 593893	Balaenidae	Eubalaena	glacialis	371	420	6	20	307	73.0952	78	18.5714	Adult
USNM 550146	Neobalaenidae	Caperea	marginata	111	126	5	14	95	75.3968	25	19.8413	Adult
USNM 239305	Balaenopteridae	Balaenoptera	acutorostrata	158	166	6	16	99	59.6386	6	3.61446	Adult
USNM 269540	Balaenopteridae	Balaenoptera	acutorostrata	124	129	4	10	89	68.9922	7	5.42636	Adult
USNM 571236	Balaenopteridae	Balaenoptera	acutorostrata	113	122	7	18	100	81.9672	11	9.01639	Adult
USNM 571487	Balaenopteridae	Balaenoptera	acutorostrata	128	137	7	21	100	72.9927	13	9.48905	Adult
USNM 571340	Balaenopteridae	Balaenoptera	borealis	251	260	7	13	107	41.1538	23	8.84615	Adult
USNM 572922	Balaenopteridae	Balaenoptera	edeni	257	275	9	24	188	68.3636	15	5.45455	Adult
USNM 239307	Balaenopteridae	Balaenoptera	edeni	174	187	8	21	120	64.1711	13	6.95187	Adult
USNM 504944	Balaenopteridae	Balaenoptera	musculus	664	723	7	14	513	70.9544	41	5.67082	Adult
USNM 124326	Balaenopteridae	Balaenoptera	musculus	563	615	5	20	468	76.0976	41	6.66667	Adult
USNM 237566	Balaenopteridae	Balaenoptera	physalus	320	343	9	26	243	70.8455	20	5.8309	Adult
USNM 283161	Balaenopteridae	Balaenoptera	physalus	320	339	6	21	242	71.3864	32	9.43953	Adult
USNM 550467	Balaenopteridae	Balaenoptera	physalus	473	504	8	23	367	72.8175	59	11.7063	Adult
USNM 237566	Balaenopteridae	Balaenoptera	physalus	331	352	8	24	251	71.3068	42	11.9318	Adult
USNM 269982	Balaenopteridae	Megaptera	novaeangliae	393	434	6	14	301	69.3548	33	7.60369	Adult
USNM 301636	Balaenopteridae	Megaptera	novaeangliae	273	301	7	13	204	67.7741	32	10.6312	Adult
USNM 13656	Balaenopteridae	Megaptera	novaeangliae	222	245	8	12	169	68.9796	31	12.6531	Adult
USNM 593554	Balaenopteridae	Balaenoptera	acutorostrata	82.5	90.5	8	16	66	72.9282	12	13.2597	Subadult
USNM 504674	Balaenopteridae	Balaenoptera	acutorostrata	94.5	99	6	13	68	68.6869	17	17.1717	Subadult
USNM 20931	Balaenopteridae	Balaenoptera	acutorostrata	109	117	9	16	78	66.6667	21	17.9487	Subadult
USNM 571562	Balaenopteridae	Balaenoptera	physalus	101.5	106	8	12	74	69.8113	13	12.2642	Fetal
USNM 269154	Balaenopteridae	Balaenoptera	physalus	70	72	6	13	55	76.3889	13	18.0556	Fetal
USNM 269155	Balaenopteridae	Balaenoptera	physalus	76	79	8	17	60	75.9494	19	24.0506	Fetal
USNM 572539	Balaenopteridae	Balaenoptera	physalus	79.5	82	8	12	61	74.3902	23	28.0488	Fetal
USNM 364971	Eschrichtiidae	Eschrichtius	robustus	212	216	6	24	153	70.8333	21	9.72222	Adult
USNM 364979	Eschrichtiidae	Eschrichtius	robustus	212	222	5	23	147	66.2162	23	10.3604	Adult
USNM 364974	Eschrichtiidae	Eschrichtius	robustus	219	229	6	24	152	66.3755	30	13.1004	Adult
USNM 593558	Eschrichtiidae	Eschrichtius	robustus	237	244	7	22	164	67.2131	34	13.9344	Adult
USNM 504306	Eschrichtiidae	Eschrichtius	robustus	132	134	7	17	86	64.1791	22	16.4179	Adult
Unless noted, all measurements are in cm
Denotes foetal or subadult
